# Supplementary material for: Metabolite profiling and transcriptomic analyses reveal an essential role of UVR8-mediated signal transduction pathway in regulating flavonoid biosynthesis in tea plants (Camellia sinensis) in response to shading
Source: BMC Plant Biol. 2018 Oct 12;18:233. doi: 10.1186/s12870-018-1440-0 (PMC6186127; doi:10.1186/s12870-018-1440-0)
Supplement: Supplementary file 1 — Primers of annotated unigenes designed for qRT-PCR analysis in this study. (XLSX 12 kb) [file 12870_2018_1440_MOESM1_ESM.xlsx]

## Sheet: Additional file 1
	Additional file 1. Statistics information from the generated RNA-Seq reads.
	No.	Sample	Raw reads	Raw bases	Clean reads	Clean bases	Valid bases	Q20	Q30	GC
	1	C4h_1	49788064	7468209600	49198588	7379788200	0.9882	0.9651	0.9166	0.4478
	2	C4h_2	52522342	7878351300	51031148	7654672200	0.9716	0.9708	0.9291	0.4477
	3	C4h_3	52173670	7826050500	50312192	7546828800	0.9643	0.9734	0.9342	0.4486
	4	C8h_1	55825670	8373850500	53841666	8076249900	0.9645	0.972	0.9317	0.4447
	5	C8h_2	52265302	7839795300	50597906	7589685900	0.9681	0.9716	0.9309	0.4448
	6	C8h_3	51833110	7774966500	49889538	7483430700	0.9625	0.9718	0.9314	0.4449
	7	C2d_1	51091112	7663666800	49312070	7396810500	0.9652	0.9729	0.9334	0.442
	8	C2d_2	49496780	7424517000	47694048	7154107200	0.9636	0.9699	0.9275	0.443
	9	C2d_3	45538212	6830731800	43790838	6568625700	0.9616	0.9716	0.9308	0.4461
	10	C8d_1	54151658	8122748700	52787724	7918158600	0.9748	0.9713	0.9302	0.4459
	11	C8d_2	51409748	7711462200	50848428	7627264200	0.9891	0.9694	0.9239	0.4464
	12	C8d_3	45225456	6783818400	44727760	6709164000	0.989	0.9679	0.9224	0.4473
	13	C14d_1	54638468	8195770200	53640666	8046099900	0.9817	0.9709	0.9286	0.4453
	14	C14d_2	58286706	8743005900	57284420	8592663000	0.9828	0.9687	0.9244	0.445
	15	C14d_3	61127850	9169177500	60445926	9066888900	0.9888	0.9686	0.9241	0.4495
	16	S4h_1	57315558	8597333700	56300306	8445045900	0.9823	0.9714	0.9296	0.4496
	17	S4h_2	53201452	7980217800	52543834	7881575100	0.9876	0.9698	0.9265	0.4525
	18	S4h_3	51506462	7725969300	49949106	7492365900	0.9698	0.9711	0.929	0.4483
	19	S8h_1	53867352	8080102800	52824250	7923637500	0.9806	0.97	0.9267	0.4486
	20	S8h_2	52351068	7852660200	51630556	7744583400	0.9862	0.9698	0.9267	0.4452
	21	S8h_3	54934324	8240148600	53962716	8094407400	0.9823	0.9705	0.9278	0.4468
	22	S2d_1	56869098	8530364700	56053800	8408070000	0.9857	0.9686	0.9244	0.4507
	23	S2d_2	59540248	8931037200	57756318	8663447700	0.9896	0.9681	0.9233	0.4487
	24	S2d_3	54687754	8203163100	53804576	8070686400	0.9839	0.9705	0.9276	0.4505
	25	S8d_1	50020748	7503112200	49399396	7409909400	0.9876	0.9706	0.9281	0.4511
	26	S8d_2	42671538	6400730700	42103500	6315525000	0.9867	0.9697	0.9263	0.4523
	27	S8d_3	49183816	7377572400	48378970	7256845500	0.9836	0.9687	0.9244	0.4519
	28	S14d_1	43453764	6518064600	42842370	6426355500	0.9859	0.9694	0.9254	0.4479
	29	S14d_2	46702592	7005388800	46022334	6903350100	0.9854	0.9702	0.9268	0.453
	30	S14d_3	41946850	6292027500	41345092	6201763800	0.9857	0.9689	0.9247	0.4484
