# Supplementary material for: Metabolite profiling and transcriptomic analyses reveal an essential role of UVR8-mediated signal transduction pathway in regulating flavonoid biosynthesis in tea plants (Camellia sinensis) in response to shading
Source: BMC Plant Biol. 2018 Oct 12;18:233. doi: 10.1186/s12870-018-1440-0 (PMC6186127; doi:10.1186/s12870-018-1440-0)
Supplement: Supplementary file 2 — Statistics information from the generated transcriptome reads. (XLSX 16 kb) [file 12870_2018_1440_MOESM2_ESM.xlsx]

## Sheet: Additional file 2
	Additional file 2. Transcript abundance of main genes involved in the flavonoid biosynthetic pathway annotated in tea transcriptome datasets.
	Gene	Number	Unigenes ID	Length	Accession Number	E.Value	Log2 (FPKMS80-90%/FPKMControl)
				（bp）	(NCBI, Swiss-Prot)		S 4h	S 8h	S 2d	S 8d	S 14d
	PAL	14	TRINITY_DN26379_c1_g1_i1	1680	NR|P45726	0	-0.97**	-0.33	-0.75	-1.06	-1.38**
			TRINITY_DN26379_c1_g3_i1	1071	NR|P45726	3.73e-177	-0.95**	-0.44	-0.72	-1.1	-1.25**
			TRINITY_DN27503_c0_g1_i1	1018	NR|P45726	0	-0.9	-0.21	-0.54	-0.85	-1.23**
			TRINITY_DN27503_c0_g2_i2	1195	NR|P45726	0	-1.16**	-0.48	-0.62	-0.86	-0.89
			TRINITY_DN27503_c0_g4_i1	1062	NR|AFJ80777	0	-1.17**	0.09	-1.38**	-1.44	-1.4**
			TRINITY_DN27503_c1_g2_i1	2638	NR|AHL27351	1.62e-106	-0.11	0.47	-0.12	-0.5	-0.81
			TRINITY_DN35363_c0_g3_i1	631	NR|ARD08614	6.69e-79	-0.28	0.16	-0.21	-0.82	-0.87
			TRINITY_DN35363_c0_g4_i1	1082	NR|APR63877	0	-0.57	-0.27	-0.37	-0.82	-0.8
			TRINITY_DN36602_c0_g1_i4	1302	NR|AIA24411	0	-1.33*	0.63	-1.12**	-1.02*	-1.15*
			TRINITY_DN36602_c0_g3_i1	1243	NR|AFJ80777	0	-1.11**	-0.52**	-0.55	-0.79**	-0.8**
			TRINITY_DN36602_c0_g4_i1	688	NR|AGO01927	1.81e-157	-0.28	0.25	-0.3	-0.72	-0.73
			TRINITY_DN36602_c0_g5_i5	624	NR|BAA31258	1.57e-74	-1.05**	-0.04	-0.5	-0.96	-1.18**
			TRINITY_DN36602_c0_g6_i2	977	NR|AFJ80777	0	-1.00**	-0.29	-0.12	-0.7	-0.66
			TRINITY_DN36602_c0_g7_i1	566	NR|P45726	5.81e-70	-0.74	0.12	-0.49	-0.69	-0.91
	C4H	2	TRINITY_DN32058_c1_g1_i4	2455	NR|AGH32777	5.87e-107	-0.77**	-0.57**	-0.6**	-0.37	-0.62
			TRINITY_DN32058_c1_g3_i1	1821	NR|ACC63872	0	0.25	0.06	0.32	-1.69	1.08
	4CL	2	TRINITY_DN26517_c2_g1_i1	4468	NR|ABA40922	0	-0.61**	-0.02	-0.12	-0.56	-0.95**
			TRINITY_DN26727_c5_g4_i2	1862	NR|XP_012074070	0	-0.57	-0.2	-0.1	-0.1	-0.44
	CHS1	1	TRINITY_DN26625_c2_g2_i6	1582	NR|P48386	0	-0.94**	-0.4	-0.56**	-0.88**	-1.11**
	CHS2	1	TRINITY_DN26625_c2_g1_i2	1548	NR|P48387	0	-0.75**	-0.4	-0.45	-0.26	-0.52
	CHS3	1	TRINITY_DN21531_c3_g1_i1	398	NR|AAS83523	3.47e-28	-0.72**	-0.33	-0.47	-0.72*	-1.04**
	CHI	1	TRINITY_DN22568_c2_g1_i8	1841	NR|ABI33225	1.22e-127	-0.3	-0.51**	0.14	-0.42	0.23
	F3'5'H	3	TRINITY_DN26802_c3_g1_i1	2127	NR|APY18930	0	0.04	0.22	0.11	0.33	-0.01
			TRINITY_DN27354_c5_g3_i1	1542	NR|XP_011081185	0	0.23	0.49	-0.06	0.6	-0.22
			TRINITY_DN32288_c0_g2_i11	4732	NR|XP_002271739	0	-0.49	-0.2	-0.39	-0.44	-0.45
	F3'H	5	TRINITY_DN21662_c1_g3_i4	4217	NR|AKJ86992	0	-0.22	-0.17	0.04	-0.12	0.01
			TRINITY_DN24428_c0_g1_i1	1948	NR|AKM12330	0	-0.16	0	-0.12	0.2	1.78
			TRINITY_DN24472_c1_g2_i2	1828	NR|AKM12329	0	-1.13**	-0.59**	-1.24**	-1.11*	-1.8**
			TRINITY_DN25450_c3_g1_i1	1601	NR|XP_002275563	0	-0.94*	-0.3	-0.65	-1.29*	-2.03**
			TRINITY_DN32243_c2_g2_i2	1127	NR|AAT68774	1.52e-173	-0.94**	-0.39	-0.6	-0.73	-1.24**
	FLS	4	TRINITY_DN20868_c3_g1_i11	2118	NR|ADZ28516	0	-1.36*	-1.71**	-1.38**	-1.25**	-1.08**
			TRINITY_DN22791_c2_g1_i4	1080	NR|ABA54917	2.28e-06	-0.75	-0.4	-0.77	-0.92	-1.18**
			TRINITY_DN27587_c3_g1_i3	1618	NR|XP_004310153	8.45e-173	0.83	0.45	0.73	1.1	0.83
			TRINITY_DN27731_c4_g1_i1	1316	NR|XP_010029600	1.48e-169	0.65	1.15	0.78	0.68	-0.12
	DFR	4	TRINITY_DN25341_c1_g3_i2	2558	NR|XP_019071960	6.45e-66	-0.05	-0.28	0.47	0.05	0.55
			TRINITY_DN27842_c4_g2_i1	738	NR|XP_019071960	2.21e-74	-0.83	-0.74	-0.66	-1.99*	-1.36
			TRINITY_DN28867_c4_g2_i3	2745	SP|P51102	1.19e-51	-0.78	-0.71	-0.27	-1.57**	-1.3**
			TRINITY_DN38654_c1_g1_i1	2026	NR|AAT84073	1.26e-106	-0.57**	-0.26	-0.41	-0.82**	-1.19**
	LAR	5	TRINITY_DN21963_c4_g1_i2	1496	NR|BAM42672	1.18e-146	-0.91**	-0.48	-0.83**	-1.25**	-1.5**
			TRINITY_DN22033_c5_g3_i1	462	NR|ABM88784	1.51e-104	-0.48	-0.23	-0.02	-0.48	-0.54
			TRINITY_DN22033_c5_g6_i1	724	NR|AHJ11241	1.37e-95	-0.55	-0.59	-0.39	-0.57	-0.74
			TRINITY_DN28515_c2_g2_i1	670	NR|AAO13092	5.2e-104	-0.28	-0.39	-0.21	-0.56	-0.55
			TRINITY_DN31391_c5_g1_i2	1864	NR|NP_001316971	2.24e-134	0.25	0.45	0.2	-0.35	-0.73
	ANS	2	TRINITY_DN22651_c0_g1_i2	1985	NR|ALF36156	1.11e-110	-0.25	0.16	-0.61**	-1.2**	-1.64**
			TRINITY_DN22651_c0_g2_i1	1938	NR|AAV88087	6.68e-79	0.12	0.72	-0.2	0.52	-1.99**
	ANR	4	TRINITY_DN25014_c1_g2_i2	1827	NR|AHJ11240	2.25e-06	-1.81	-0.41	-1.88*	-2.03	-0.82
			TRINITY_DN25717_c1_g1_i10	1617	NR|XP_016184574	2.01e-98	-0.23	-0.4	-0.39	-0.55	-0.76
			TRINITY_DN28487_c1_g2_i3	2258	NR|XP_002270919	1.25e-153	-0.26	-0.42	-0.25	-0.31	-0.1
			TRINITY_DN28515_c2_g1_i5	1188	NR|ADF43751	9.63e-173	-0.59**	-0.19	-0.51	-0.57	-0.81**
	UFGT	6	TRINITY_DN20918_c0_g1_i3	977	SP|Q66PF3	6.38e-102	-1.19	0.19	-0.1	-0.02	0.02
			TRINITY_DN24908_c2_g1_i1	1622	SP|Q2V6J9	3.69e-133	-0.36	0.04	0.36	-0.42	-1.03
			TRINITY_DN30709_c0_g1_i12	1892	SP|Q2V6K0	1.3e-146	-0.14	-0.15	0.15	0.24	0.35
			TRINITY_DN35978_c0_g1_i7	1913	NR|XP_017242648	0	-0.09	0.22	0.17	0.49	-0.27
			TRINITY_DN35978_c0_g7_i1	1259	SP|Q2V6J9	1.13e-105	-0.03	1.46	0.41	0.75	-1.91**
			TRINITY_DN36761_c1_g1_i4	1001	NR|XP_004303954	5.73e-113	-0.72	-0.95**	-1.88**	0.85	1.82
	HCT	6	TRINITY_DN24097_c0_g1_i4	897	NR|AFD64619	3.67e-130	-0.28	-0.19	0.29	0.39	-0.84
			TRINITY_DN24097_c0_g2_i1	380	NR|AFD64619	1.03e-54	-0.31	-0.5	0.16	-0.76	-0.07
			TRINITY_DN24097_c0_g3_i4	564	NR|AFD64619	2.59e-85	-1.02*	0.67	-0.64	-0.26	0.62
			TRINITY_DN36208_c1_g1_i8	1830	NR|AFD64619	9.23e-105	-0.09	-0.09	0.16	0.25	-0.42
			TRINITY_DN38282_c1_g1_i8	1538	NR|AFD64619	1.02e-68	-0.06	0.08	0.04	0.2	-0.77
			TRINITY_DN38282_c1_g3_i1	512	NR|AFD64619	4.2e-62	-0.8	-1.09*	0.02	-0.57	-0.39
	*P≤0.05,**P≤0.01.
