# Supplementary material for: Metabolite profiling and transcriptomic analyses reveal an essential role of UVR8-mediated signal transduction pathway in regulating flavonoid biosynthesis in tea plants (Camellia sinensis) in response to shading
Source: BMC Plant Biol. 2018 Oct 12;18:233. doi: 10.1186/s12870-018-1440-0 (PMC6186127; doi:10.1186/s12870-018-1440-0)
Supplement: Supplementary file 3 — Transcript abundance of main genes involved in the flavonoid biosynthetic pathway annotated in tea transcriptome datasets. (XLSX 12 kb) [file 12870_2018_1440_MOESM3_ESM.xlsx]

## Sheet: Additional file 3
	Additional file 3. Transcript abundance of potential TFs involved in the flavonoid biosynthetic pathway annotated in tea transcriptome datasets.
	Gene	Number	Unigenes ID	Length	Accession Number	E.Value	Log2 (FPKMS80-90%/FPKMControl)
				（bp）	(NCBI, Swiss-Prot)		S 4h	S 8h	S 2d	S 8d	S 14d
	MYB1	2	TRINITY_DN24228_c0_g1_i3	1822	NR|XP_002276375	0	0.1	0.07	0.21	0.25	0.48
			TRINITY_DN24228_c0_g2_i1	1828	NR|XP_002276375	1.89e-174	0.17	0.23	-0.18	-0.19	-0.71
	MYB3	1	TRINITY_DN35299_c5_g6_i2	466	NR|AEC11088	3.2e-84	-0.26	0.2	0.12	0.58*	0.76**
	MYB4	3	TRINITY_DN27267_c1_g1_i1	1437	SP|Q9SZP1	3.28e-69	-0.7**	-0.42	-0.55	-0.78**	-0.36
			TRINITY_DN37466_c0_g1_i2	1159	SP|Q9SZP1	5.31e-69	-0.5	-0.11	-0.34	-0.96	-0.34
			TRINITY_DN22680_c1_g1_i2	1038	NR|XP_011028802	4.3e-99	-0.66	-0.97	-0.52	0.38	-2.59
	MYB6	1	TRINITY_DN26236_c2_g2_i10	1154	NR|EOY04004	4.23e-31	0.11	0.19	-0.02	0.55	0.19
	MYB11	1	TRINITY_DN36597_c1_g4_i2	858	NR|ABB04468	3.35e-08	0.58	0.56	0.61	-0.2	-0.37
	MYB12	1	TRINITY_DN29808_c2_g2_i2	1721	NR|XP_015891841	1.08e-102	-1.15**	-1.13**	-0.97**	-1.19**	-0.52
	MYB14	1	TRINITY_DN33002_c1_g2_i1	770	NR|ABC54962	1.82e-09	-0.56	-0.34	-0.74**	-0.61	-0.17
	MYB111	1	TRINITY_DN29808_c2_g1_i3	891	SP|Q9FJ07	2.19e-18	-0.41	-0.47	-0.24	-0.5	-0.22
	MYB330	2	TRINITY_DN25193_c3_g1_i3	1923	NR|EEF49117	2.59e-19	-0.12	0.3	-0.29	-0.24	-0.55
			TRINITY_DN26579_c0_g5_i1	392	NR|XP_002515307	8.04e-10	0.8	-0.08	0.38	0.15	0.12
	MYC1	5	TRINITY_DN28757_c2_g2_i2	712	NR|AEC03343	4.09e-70	-0.25	0.06	0.49	-0.22	-0.43
			TRINITY_DN37164_c4_g2_i2	1325	NR|AEC03343	2.15e-95	-0.28	-0.03	0.02	-0.16	-0.27
			TRINITY_DN28720_c0_g2_i5	858	NR|APR62949	4.16e-62	-0.97	-0.49	-0.54	-0.22	-0.3
			TRINITY_DN34099_c1_g1_i13	1105	NR|AJF46885	3.22e-74	-0.76	-0.43	-0.42	-0.14	-0.15
			TRINITY_DN34099_c1_g2_i2	1324	NR|APR62949	4.21e-94	-0.33	-0.09	-0.08	0.05	-0.06
	bHLH3	3	TRINITY_DN37164_c4_g1_i4	1515	NR|CEL26636	1.98e-136	-0.16	0	0.16	-0.17	-0.22
			TRINITY_DN22069_c0_g1_i1	760	NR|AOY34372	4e-136	0.15	0.18	0.01	0.28	0.21
			TRINITY_DN27964_c2_g2_i1	1499	NR|AOY34372	3.39e-88	-0.04	-0.35	-0.01	0.33	0.23
	WDR5A	1	TRINITY_DN25786_c1_g1_i5	2548	NR|XP_011099435	4.66e-53	-0.22	-0.17	-0.26	0.02	-0.28
	WDR5B	1	TRINITY_DN21246_c0_g2_i3	2437	NR|XP_010277470	1.26e-168	-0.02	-0.15	-0.08	-0.09	0.02
	WDR12	1	TRINITY_DN37196_c2_g2_i6	2463	NR|XP_010258084	1.58e-174	0.09	-0.02	0.04	-0.2	0.16
	WDR55	2	TRINITY_DN33947_c0_g4_i2	1292	SP|O80775	1e-06	-0.17	-0.38	-0.48	-0.93	0.09
			TRINITY_DN33947_c0_g2_i2	814	SP|O80775	3.46e-102	-0.44	0.04	-0.02	-0.25	-0.38
	*P≤0.05,**P≤0.01.
