# Supplementary material for: Metabolite profiling and transcriptomic analyses reveal an essential role of UVR8-mediated signal transduction pathway in regulating flavonoid biosynthesis in tea plants (Camellia sinensis) in response to shading
Source: BMC Plant Biol. 2018 Oct 12;18:233. doi: 10.1186/s12870-018-1440-0 (PMC6186127; doi:10.1186/s12870-018-1440-0)
Supplement: Supplementary file 5 — Transcript abundance of potential genes involved in the UVR8-mediated signal transduction pathway annotated in tea transcriptome datasets. (XLSX 11 kb) [file 12870_2018_1440_MOESM5_ESM.xlsx]

## Sheet: Additional file 5
	Additional file 5. Transcript abundance of potential genes involved in the UV-A/blue light signal transduction pathway annotated in tea transcriptome datasets.
	Gene	Number	Unigenes ID	Length	Accession Number	E.Value	Log2 (FPKMS80-90%/FPKMControl)
				（bp）	(NCBI, Swiss-Prot)		S 4h	S 8h	S 2d	S 8d	S 14d
	CRY1	2	TRINITY_DN28254_c2_g1_i5	3091	NR|AEK26571	0	0.54**	0.8	0.79**	0.92**	1.07**
			TRINITY_DN27915_c3_g1_i2	1176	SP|Q43125	2.83e-76	0.08	0.2	0.2	0.46	0.01
	CRY2	4	TRINITY_DN31166_c0_g1_i3	3502	NR|XP_011030500	0	0.08	0.08	0.17	0.24	0.44
			TRINITY_DN31166_c0_g3_i1	544	SP|Q96524	4.1e-07	1.06	-0.01	0.17	2.2	1.84
			TRINITY_DN29922_c0_g1_i2	3148	SP|Q8LB72	9.06e-128	-0.2	-0.41	-0.09	-0.08	-0.18
			TRINITY_DN29922_c0_g3_i4	1892	SP|Q8LB72	1.33e-178	-0.41	-0.51**	-0.32	-0.1	-0.4
	ZTL	1	TRINITY_DN23231_c1_g3_i1	1425	SP|Q9FHS6	9.59e-88	0.15	0.45	0.25	0.21	0.14
	PHOT1	3	TRINITY_DN25388_c0_g1_i3	2780	SP|O48963	0	0.64	0.83	0.33	0.76	-0.01
			TRINITY_DN34529_c3_g1_i2	1766	SP|O48963	1.42e-140	0.62	0.89**	0.87*	0.57**	0.01
			TRINITY_DN34529_c3_g2_i1	1253	SP|O48963	3.76e-126	0.88	1.67**	0.68	1.43	0.01
	PHOT2	2	TRINITY_DN30780_c0_g1_i1	785	NR|XP_017226688	1.89e-06	-0.01	0.89	0.81	-0.31	-0.06
			TRINITY_DN34491_c5_g1_i6	2899	SP|P93025	0	-0.43	-0.41	-0.32	-0.13	0.26
	HY5	1	TRINITY_DN27931_c0_g3_i1	651	NR|XP_011039712	2.39e-09	-1.63*	-2.30*	-0.87	-1.05*	-0.39
	PP7	2	TRINITY_DN37259_c4_g1_i6	1142	NR|XP_011095576	5.44e-69	0.33	0.12	0.39	-0.35	-0.19
			TRINITY_DN38443_c2_g1_i8	1636	NR|XP_019078466	3.73e-73	0.04	-0.09	0.29	-0.15	-0.2
	BBX22	2	TRINITY_DN35877_c2_g1_i5	1675	SP|Q9SYM2	5.17e-91	-0.02	-0.09	-0.09	-0.01	-0.1
			TRINITY_DN35877_c2_g2_i4	2075	SP|Q9SYM2	3.85e-58	0.49	0.32	0.19	0.45	0.51
	COP1	2	TRINITY_DN26623_c6_g1_i12	4880	NR|XP_011007762	2.6e-135	-0.04	0.01	-0.08	-0.27	0.05
			TRINITY_DN26879_c2_g1_i4	3307	NR|XP_002270330	0	-0.33	-0.4	-0.38	-0.29	-0.02
	SPA1	1	TRINITY_DN22509_c1_g1_i5	8186	SP|Q9SYX2	0	-0.05	-0.07	-0.19	-0.02	0.01
	BBX24	1	TRINITY_DN23150_c0_g1_i2	2063	SP|Q96288	7.46e-61	-0.08	-0.19	-0.12	0.15	0.38
	ELF3	1	TRINITY_DN23431_c0_g1_i1	476	NR|XP_009361	2.11e-06	0.23	-0.61	0.65	0.55	-0.88
	TOC1	1	TRINITY_DN26184_c1_g6_i1	1094	NR|ALL25876	2.29e-19	-0.45	-0.06	0.78	0.09	0.11
	*P≤0.05,**P≤0.01.
