# Supplementary material for: Metabolite profiling and transcriptomic analyses reveal an essential role of UVR8-mediated signal transduction pathway in regulating flavonoid biosynthesis in tea plants (Camellia sinensis) in response to shading
Source: BMC Plant Biol. 2018 Oct 12;18:233. doi: 10.1186/s12870-018-1440-0 (PMC6186127; doi:10.1186/s12870-018-1440-0)
Supplement: Supplementary file 6 — Transcript abundance of potential genes involved in the UV-A/blue light signal transduction pathway annotated in tea transcriptome datasets. (XLSX 12 kb) [file 12870_2018_1440_MOESM6_ESM.xlsx]

## Sheet: Additional file 6
	Additional file 6. Transcript abundance of potential genes involved in the red/far-red light signal transduction pathway annotated in tea transcriptome datasets.
	Gene	Number	Unigenes ID	Length	Accession Number	E.Value	Log2 (FPKMS80-90%/FPKMControl)
				（bp）	(NCBI, Swiss-Prot)		S 4h	S 8h	S 2d	S 8d	S 14d
	PHYA	1	TRINITY_DN36228_c3_g1_i6	4293	NR|XP_002278610	0	1.11	1.24**	1.02	1.73**	0.81
	PHYB	4	TRINITY_DN37667_c0_g1_i3	1356	NR|AGK43876	5.73e-125	-0.02	0.04	0.32	-0.1	0.17
			TRINITY_DN28937_c0_g1_i1	2950	NR|ACC60970	0	-0.03	-0.25	0.05	0.1	0.21
			TRINITY_DN32011_c0_g1_i1	2299	NR|XP_016454809	0	0.15	0.28	0.04	0.42	0.09
	PHYC	1	TRINITY_DN32011_c0_g2_i4	4469	NR|ACC60971	0	-0.13	-0.14	-0.08	0.33	0.09
	PHYE	3	TRINITY_DN35229_c2_g1_i3	2906	SP|P42498	0	0.19	0.19	-0.2	-0.17	0.85
			TRINITY_DN35229_c2_g3_i4	4168	SP|P55004	0	-0.01	0.04	-0.03	0.22	0.29
	ARR4	1	TRINITY_DN32682_c0_g1_i5	1554	SP|O82798	3.95e-50	0.39	0.05	-0.16	-0.01	-0.17
	FHY1	1	TRINITY_DN19197_c0_g1_i3	2279	NR|XP_009611239	1.74e-46	0.02	-0.19	-0.04	0.24	0.48
	FHY3	2	TRINITY_DN27407_c5_g1_i1	1057	SP|Q9LIE5	1.64e-57	0.03	-0.12	-0.15	0.06	0.08
			TRINITY_DN33380_c4_g1_i16	4610	NR|XP_002268503	0	0.01	0.05	-0.08	-0.1	0.05
	HY5	1	TRINITY_DN27931_c0_g3_i1	651	NR|XP_011039712	2.39e-09	-1.63*	-2.30*	-0.87	-1.05*	-0.39
	COP1	2	TRINITY_DN26623_c6_g1_i12	4880	NR|XP_011007762	2.6e-135	-0.04	0.01	-0.08	-0.27	0.05
			TRINITY_DN26879_c2_g1_i4	3307	NR|XP_002270330	0	-0.33	-0.4	-0.38	-0.29	-0.02
	SPA1	1	TRINITY_DN22509_c1_g1_i5	8186	SP|Q9SYX2	0	-0.05	-0.07	-0.19	-0.02	0.01
	EID1	1	TRINITY_DN30667_c1_g1_i3	1580	SP|Q8LEA8	1.5e-147	0.14	0.02	0.28	0.12	0.25
	PIF1	3	TRINITY_DN20938_c3_g8_i1	2583	NR|XP_020415763	0	-0.16	-0.19	0.28	0.2	0.27
			TRINITY_DN20633_c3_g1_i1	2756	NR|XP_019251630	1.04e-94	0.15	0.53	0.45	-0.07	0.25
			TRINITY_DN16659_c0_g1_i1	1104	NR|KYQ37551	1.65e-139	-0.85	0.48	0.46	0.33	-1.14
	PIF3	1	TRINITY_DN23090_c0_g1_i17	5448	NR|XP_010659764	4.58e-140	0.32	0.53	0.41	0.38	0.1
	PIF7	1	TRINITY_DN35173_c2_g1_i1	746	NR|XP_015571978	1.74e-48	1.6	-0.21	0.58	0.05	1.30**
	BBX24	1	TRINITY_DN23150_c0_g1_i2	2063	SP|Q96288	7.46e-61	-0.08	-0.19	-0.12	0.15	0.38
	BBX4	1	TRINITY_DN23505_c4_g1_i2	1178	SP|Q9SK53	1.58e-08	0.8	0.32	0.31	0.59	-0.12
	BBX22	2	TRINITY_DN35877_c2_g1_i5	1675	SP|Q9SYM2	5.17e-91	-0.02	-0.09	-0.09	-0.01	-0.1
			TRINITY_DN35877_c2_g2_i4	2075	SP|Q9SYM2	3.85e-58	0.49	0.32	0.19	0.45	0.51
	FAR1	4	TRINITY_DN23899_c1_g1_i2	1396	NR|XP_020417960	0	-0.01	-0.55	-0.34	-0.56	-0.05
			TRINITY_DN26416_c1_g1_i2	2357	NR|XP_018830472	0	0.03	0.17	-0.03	-0.16	-0.04
			TRINITY_DN31238_c0_g1_i2	1646	NR|XP_008351321	2.42e-161	0.55	-0.5	-0.33	-0.35	-0.17
			TRINITY_DN32396_c1_g1_i17	4532	NR|XP_020417960	0	0.05	0.04	0.09	0.04	-0.1
	BLH1	2	TRINITY_DN26265_c2_g1_i10	3932	SP|Q9SJ56	2.79e-64	0.15	0.78	0.28	-0.02	-0.47
			TRINITY_DN32979_c2_g1_i2	3885	SP|Q9SJ56	3.04e-93	0	0.07	0.13	-0.05	0.15
	BLH6	1	TRINITY_DN21551_c0_g3_i15	3394	SP|O65685	4.74e-114	-0.37	0.01	0.15	0.38	0.83
	*P≤0.05,**P≤0.01.
