# Supplementary material for: Metabolite profiling and transcriptomic analyses reveal an essential role of UVR8-mediated signal transduction pathway in regulating flavonoid biosynthesis in tea plants (Camellia sinensis) in response to shading
Source: BMC Plant Biol. 2018 Oct 12;18:233. doi: 10.1186/s12870-018-1440-0 (PMC6186127; doi:10.1186/s12870-018-1440-0)
Supplement: Supplementary file 7 — Transcript abundance of potential genes involved in the red/far-red light signal transduction pathway annotated in tea transcriptome datasets. (XLSX 10 kb) [file 12870_2018_1440_MOESM7_ESM.xlsx]

## Sheet: Additional file 7
	Additional file 7. Primers of unigenes from tea transcriptome datasets designed for qRT-PCR analysis.
	Gene	Sequence ID	Length	Accession Number	Forward (5'-3')	Reverse (5'-3')	Product (bp)
	CsACTIN		1140	NR|HQ420251.1	GCCATATTTGATTGGAATGG	GGTGCCACAACCTTGATCTT	207
	PAL	TRINITY_DN36602_c0_g3_i1	1243	NR|AFJ80777	CGGAAAGATTTGATGGTAAC	AGGGAGATAAACTCGGTGA	208
	C4H	TRINITY_DN32058_c1_g1_i4	2455	NR|AGH32777	TGGAAGAAACCAGAAGAGT	GAATCGGCAGAGCAAGTAT	142
	CHS1	TRINITY_DN26625_c2_g2_i6	1582	NR|P48386	AAACAACACGCACGCACTT	GCCTTACATTTCACCTCCT	248
	CHS2	TRINITY_DN26625_c2_g1_i2	1548	NR|P48387	TGCGGAAGTAGTAATCTGGG	AGTGGAGGAAGTGAGGAGGG	119
	CHS3	TRINITY_DN21531_c3_g1_i1	398	NR|AAS83523	GAGCACCACAGTCTCAACAG	TAAGCGAGTACGGTAACATG	161
	F3’H	TRINITY_DN24472_c1_g2_i2	1828	NR|AKM12329	CGAACACCCTGTGACCCAACA	CAAGCGGCAGCAGTGAACCT	88
	FLS	TRINITY_DN20868_c3_g1_i11	2118	NR|ADZ28516	AAGACCAAGAAGTACGAAGA	TGAAACGAGTGAGTGAAGAA	95
	DFR	TRINITY_DN38654_c1_g1_i1	2026	NR|AAT84073	AGTTCCAGCAGAGGATGTG	GAGGTAATCAAGCCGACAA	102
	ANR	TRINITY_DN28515_c2_g1_i5	1188	NR|ADF43751	GCATACCTTTCAACCCATTT	ATCACTGTCATCCCAACTCT	124
	ANS	TRINITY_DN22651_c0_g1_i2	1985	NR|ALF36156	GATTTCGTGGGCGGTTTTC	TCCCTCCAAGCACCTGAGTC	161
	LAR	TRINITY_DN21963_c4_g1_i2	1496	NR|BAM42672	TATTAGCACCACCCACAGC	CTTCCAAGTCCAAAACCAT	147
	MYB4	TRINITY_DN27267_c1_g1_i1	1437	SP|Q9SZP1	GCAAGACACCAACAAAGGAG	TTTACCGCAACGAAGTAAGC	127
	MYB12	TRINITY_DN29808_c2_g2_i2	1721	NR|XP_015891841	TTTGGGCAATAGGTGGTCT	TTGTCGGATTCTGGGTTTT	203
	HY5	TRINITY_DN27931_c0_g3_i1	651	NR|XP_011039712	TGAAAACCAGATGCTTAGAC	TGATGATTGTTGTGGGACA	111
	COP1	TRINITY_DN26879_c2_g1_i4	3307	NR|XP_002270330	GATCCTTCTGCAACGAAAGC	CTCCTTTTCCGTGCTACTGC	236
	UVR8	TRINITY_DN20370_c0_g2_i4	2318	NR|XP_010652533	ACAGTCCGTCTTCCTTCTC	TCACATTGCCATCGTCTCA	107
	UVR8_L	TRINITY_DN27587_c4_g1_i3	2222	NR|XP_018821826	GCCATTCATACCGACTTT	TCCAACCCAACTAACCTC	136
